# Supplementary material for: Evaluating [225Ac]Ac-FAPI-46 for the treatment of soft-tissue sarcoma in mice
Source: Eur J Nucl Med Mol Imaging. 2024 Jul 15;51(13):4026–37. doi: 10.1007/s00259-024-06809-4 (PMC11527918; doi:10.1007/s00259-024-06809-4)
Supplement: Supplementary file 4 — Supplementary Material 5 [file 259_2024_6809_MOESM5_ESM.xlsx]

## Sheet: Dose_Estimation_FAPi-46
Dose Estimations of FAPi-46 RLT
estimated time curve									generated curve		Comp1	Comp2	disintegrations per gram			Ac-225	Lu-177
h	%ID/g					values for solver function				time	%ID/g (blood)	%ID/g	Ac-225 [dpg]	Lu-177 [dpg]
1	12.35		fill in values			k12 (in)	0.0600008			0	100	0				AUC [dpg]	AUC [dpg]
4	10.6					k21 (out)	0.045934			0.1	60.8166	6.00008	25920.3	2.59203e+07		1.54301e+07	1.54301e+10
6	8.64		tracer half-life [h]			k (elimination)	0.331833			0.2	37.2622	9.37351	66413.9	6.64139e+07
24	2.29		blood	tumor						0.4	23.0922	11.1787	177571	1.77571e+08		Ac-225 [Gy/g]	Lu-177 [Gy/g]
(values from Loktev)			1.68859	10.464						0.6	14.5574	12.0508	200703	2.00703e+08		0.000286774	0.00116193
						weight [g]	25	25		0.8	9.40685	12.3707	211002	2.11002e+08
						dose [Bq=dps]	60000	60000000		1	6.28916	12.3669	213733	2.13733e+08
							Ac-225	Lu-177		1.5	4.39292	12.1762	530130	5.3013e+08		daughter nuclides included
deviations %ID/g						Energy MeV	5.8	0.47		2	3.23093	11.8804	519623	5.19623e+08		Ac-225 [Gy/g]	Lu-177 [Gy/g]
h						in Joule	9.29264e-13	7.53025e-14		2.5	2.51066	11.5286	505635	5.05635e+08		0.136702	0.116193
1	0.000284772									3	2.05645	11.1497	489850	4.8985e+08
4	0.0518056					weigh factor	20	1		3.5	1.76281	10.7609	473269	4.73269e+08		Total MeV		1	Gy
6	0.0700101	sum								4	1.56638	10.3724	456479	4.56479e+08		27.648			is
24	0.00863621	0.130737								4.5	1.42906	9.98993	439826	4.39826e+08		Total Joule		0.01	Joule/g
										5	1.32799	9.6168	423505	4.23505e+08		4.42971e-12
										5.5	1.24937	9.25474	407625	4.07625e+08
										6	1.18494	8.90459	392242	3.92242e+08		1 MeV equals	1.60218e-13	Joule
										6.5	1.12966	8.56667	377379	3.77379e+08
										7	1.08052	8.24095	363044	3.63044e+08
										7.5	1.03568	7.92724	349233	3.49233e+08
										8	0.993995	7.62525	335934	3.35934e+08
										8.5	0.954773	7.33463	323133	3.23133e+08
										9	0.91757	7.05501	310816	3.10816e+08
										9.5	0.8821	6.786	298966	2.98966e+08
										10	0.848172	6.52722	287565	2.87565e+08
										10.5	0.815651	6.27829	276599	2.76599e+08
										11	0.784439	6.03884	266050	2.6605e+08
										11.5	0.754457	5.80852	255903	2.55903e+08
										12	0.725644	5.58698	246143	2.46143e+08
										12.5	0.697945	5.37388	236755	2.36755e+08
										13	0.671311	5.16892	227725	2.27725e+08
										13.5	0.645698	4.97177	219039	2.19039e+08
										14	0.621065	4.78214	210684	2.10684e+08
										14.5	0.597374	4.59974	202648	2.02648e+08
										15	0.574587	4.4243	194919	1.94919e+08
										15.5	0.55267	4.25555	187485	1.87485e+08
										16	0.53159	4.09323	180334	1.80334e+08
										16.5	0.511314	3.93711	173455	1.73455e+08
										17	0.491811	3.78694	166839	1.66839e+08
										17.5	0.473052	3.6425	160476	1.60476e+08
										18	0.455009	3.50357	154355	1.54355e+08
										18.5	0.437654	3.36994	148468	1.48468e+08
										19	0.420962	3.2414	142805	1.42805e+08
										19.5	0.404905	3.11777	137358	1.37358e+08
										20	0.389462	2.99885	132119	1.32119e+08
										20.5	0.374607	2.88447	127080	1.2708e+08
										21	0.360319	2.77445	122233	1.22233e+08
										21.5	0.346575	2.66863	117571	1.17571e+08
										22	0.333356	2.56684	113086	1.13086e+08
										22.5	0.320642	2.46894	108773	1.08773e+08
										23	0.308412	2.37477	104624	1.04624e+08
										23.5	0.296648	2.28419	100634	1.00634e+08
										24	0.285334	2.19707	96795.2	9.67952e+07
										24.5	0.274451	2.11327	93103.3	9.31033e+07
										25	0.263983	2.03267	89552.2	8.95522e+07
										25.5	0.253914	1.95514	86136.5	8.61365e+07
										26	0.244229	1.88056	82851.1	8.28511e+07
										26.5	0.234914	1.80884	79691	7.9691e+07
										27	0.225954	1.73984	76651.5	7.66515e+07
										27.5	0.217336	1.67348	73727.8	7.37278e+07
										28	0.209046	1.60965	70915.7	7.09157e+07
										28.5	0.201073	1.54826	68210.9	6.82109e+07
										29	0.193403	1.4892	65609.2	6.56092e+07
										29.5	0.186027	1.4324	63106.8	6.31068e+07
										30	0.178931	1.37777	60699.8	6.06998e+07
										30.5	0.172106	1.32522	58384.6	5.83846e+07
										31	0.165542	1.27467	56157.7	5.61577e+07
										31.5	0.159228	1.22605	54015.7	5.40157e+07
										32	0.153155	1.17929	51955.5	5.19555e+07
										32.5	0.147313	1.13431	49973.8	4.99738e+07
										33	0.141694	1.09105	48067.7	4.80677e+07
										33.5	0.13629	1.04943	46234.3	4.62343e+07
										34	0.131092	1.0094	44470.9	4.44709e+07
										34.5	0.126092	0.970904	42774.7	4.27747e+07
										35	0.121282	0.933872	41143.2	4.11432e+07
										35.5	0.116656	0.898253	39573.9	3.95739e+07
										36	0.112207	0.863992	38064.5	3.80645e+07
										36.5	0.107927	0.831038	36612.6	3.66126e+07
										37	0.10381	0.79934	35216.2	3.52162e+07
										37.5	0.099851	0.768852	33873	3.3873e+07
										38	0.0960425	0.739527	32581	3.2581e+07
										38.5	0.0923793	0.71132	31338.3	3.13383e+07
										39	0.0888558	0.684189	30143	3.0143e+07
										39.5	0.0854667	0.658093	28993.3	2.89933e+07
										40	0.0822068	0.632992	27887.4	2.78874e+07
										40.5	0.0790713	0.608849	26823.8	2.68238e+07
										41	0.0760554	0.585626	25800.7	2.58007e+07
										41.5	0.0731545	0.563289	24816.6	2.48166e+07
										42	0.0703643	0.541804	23870	2.387e+07
										42.5	0.0676804	0.521139	22959.6	2.29596e+07
										43	0.065099	0.501262	22083.9	2.20839e+07
										43.5	0.062616	0.482143	21241.5	2.12415e+07
										44	0.0602277	0.463753	20431.4	2.04314e+07
										44.5	0.0579305	0.446065	19652.1	1.96521e+07
										45	0.055721	0.429051	18902.5	1.89025e+07
										45.5	0.0535957	0.412686	18181.5	1.81815e+07
										46	0.0515514	0.396946	17488.1	1.74881e+07
										46.5	0.0495852	0.381806	16821	1.6821e+07
										47	0.0476939	0.367243	16179.4	1.61794e+07
										47.5	0.0458748	0.353236	15562.3	1.55623e+07
										48	0.044125	0.339763	14968.8	1.49688e+07
										48.5	0.042442	0.326803	14397.8	1.43978e+07
										49	0.0408232	0.314339	13848.7	1.38487e+07
										49.5	0.0392661	0.302349	13320.5	1.33205e+07
										50	0.0377685	0.290817	12812.4	1.28124e+07
										50.5	0.0363279	0.279725	12323.7	1.23237e+07
										51	0.0349423	0.269056	11853.7	1.18537e+07
										51.5	0.0336095	0.258793	11401.5	1.14015e+07
										52	0.0323276	0.248923	10966.7	1.09667e+07
										52.5	0.0310946	0.239428	10548.4	1.05484e+07
										53	0.0299086	0.230296	10146	1.0146e+07
										53.5	0.0287678	0.221512	9759.05	9.75905e+06
										54	0.0276706	0.213063	9386.83	9.38683e+06
										54.5	0.0266152	0.204937	9028.8	9.0288e+06
										55	0.0256	0.19712	8684.42	8.68442e+06
										55.5	0.0246236	0.189601	8353.18	8.35318e+06
										56	0.0236844	0.18237	8034.58	8.03458e+06
										56.5	0.022781	0.175414	7728.13	7.72813e+06
										57	0.0219121	0.168723	7433.36	7.43336e+06
										57.5	0.0210764	0.162288	7149.84	7.14984e+06
										58	0.0202725	0.156098	6877.13	6.87713e+06
										58.5	0.0194992	0.150144	6614.83	6.61483e+06
										59	0.0187555	0.144417	6362.53	6.36253e+06
										59.5	0.0180401	0.138909	6119.85	6.11985e+06
										60	0.0173521	0.133611	5886.43	5.88643e+06
										60.5	0.0166902	0.128515	5661.91	5.66191e+06
										61	0.0160536	0.123613	5445.95	5.44595e+06
										61.5	0.0154413	0.118898	5238.24	5.23824e+06
										62	0.0148524	0.114363	5038.44	5.03844e+06
										62.5	0.0142859	0.110001	4846.27	4.84627e+06
										63	0.013741	0.105805	4661.42	4.66142e+06
										63.5	0.0132169	0.10177	4483.63	4.48363e+06
										64	0.0127128	0.0978882	4312.61	4.31261e+06
										64.5	0.0122279	0.0941545	4148.12	4.14812e+06
										65	0.0117615	0.0905633	3989.91	3.98991e+06
										65.5	0.0113129	0.0871091	3837.72	3.83772e+06
										66	0.0108814	0.0837866	3691.35	3.69135e+06
										66.5	0.0104663	0.0805908	3550.55	3.55055e+06
										67	0.0100671	0.0775169	3415.13	3.41513e+06
										67.5	0.00968316	0.0745603	3284.87	3.28487e+06
										68	0.00931383	0.0717165	3159.58	3.15958e+06
										68.5	0.00895858	0.0689811	3039.07	3.03907e+06
										69	0.00861689	0.06635	2923.15	2.92315e+06
										69.5	0.00828823	0.0638193	2811.66	2.81166e+06
										70	0.0079721	0.0613851	2704.42	2.70442e+06
										70.5	0.00766803	0.0590438	2601.26	2.60126e+06
										71	0.00737556	0.0567918	2502.05	2.50205e+06
										71.5	0.00709424	0.0546256	2406.62	2.40662e+06
										72	0.00682365	0.0525421	2314.82	2.31482e+06
										72.5	0.00656339	0.0505381	2226.53	2.22653e+06
										73	0.00631305	0.0486104	2141.61	2.14161e+06
										73.5	0.00607226	0.0467564	2059.92	2.05992e+06
										74	0.00584065	0.044973	1981.35	1.98135e+06
										74.5	0.00561788	0.0432576	1905.78	1.90578e+06
										75	0.0054036	0.0416077	1833.09	1.83309e+06
										75.5	0.0051975	0.0400207	1763.17	1.76317e+06
										76	0.00499926	0.0384943	1695.92	1.69592e+06
										76.5	0.00480858	0.037026	1631.24	1.63124e+06
										77	0.00462517	0.0356138	1569.02	1.56902e+06
										77.5	0.00444876	0.0342554	1509.18	1.50918e+06
										78	0.00427908	0.0329489	1451.61	1.45161e+06
										78.5	0.00411586	0.0316921	1396.25	1.39625e+06
										79	0.00395888	0.0304833	1342.99	1.34299e+06
										79.5	0.00380788	0.0293207	1291.77	1.29177e+06
										80	0.00366264	0.0282023	1242.5	1.2425e+06
										80.5	0.00352294	0.0271266	1195.11	1.19511e+06
										81	0.00338857	0.026092	1149.52	1.14952e+06
										81.5	0.00325932	0.0250968	1105.68	1.10568e+06
										82	0.00313501	0.0241395	1063.5	1.0635e+06
										82.5	0.00301543	0.0232188	1022.94	1.02294e+06
										83	0.00290042	0.0223332	983.924	983924
										83.5	0.00278979	0.0214814	946.395	946395
										84	0.00268338	0.020662	910.298	910298
										84.5	0.00258104	0.019874	875.578	875578
										85	0.00248259	0.0191159	842.182	842182
										85.5	0.0023879	0.0183868	810.06	810060
										86	0.00229682	0.0176855	779.162	779162
										86.5	0.00220922	0.017011	749.444	749444
										87	0.00212495	0.0163621	720.859	720859
										87.5	0.0020439	0.0157381	693.364	693364
										88	0.00196595	0.0151378	666.918	666918
										88.5	0.00189096	0.0145604	641.48	641480
										89	0.00181884	0.014005	617.013	617013
										89.5	0.00174946	0.0134709	593.479	593479
										90	0.00168274	0.0129571	570.843	570843
										90.5	0.00161855	0.0124629	549.07	549070
										91	0.00155682	0.0119875	528.128	528128
										91.5	0.00149744	0.0115303	507.984	507984
										92	0.00144032	0.0110905	488.608	488608
										92.5	0.00138539	0.0106675	469.972	469972
										93	0.00133255	0.0102606	452.047	452047
										93.5	0.00128172	0.00986925	434.805	434805
										94	0.00123283	0.00949281	418.22	418220
										94.5	0.00118581	0.00913074	402.269	402269
										95	0.00114058	0.00878248	386.926	386926
										95.5	0.00109708	0.0084475	372.168	372168
										96	0.00105523	0.0081253	357.972	357972
										96.5	0.00101499	0.00781539	344.319	344319
										97	0.000976272	0.00751729	331.186	331186
										97.5	0.000939036	0.00723057	318.554	318554
										98	0.000903219	0.00695478	306.404	306404
										98.5	0.000868769	0.00668952	294.717	294717
										99	0.000835633	0.00643437	283.476	283476
										99.5	0.00080376	0.00618895	272.664	272664
										100	0.000773103	0.00595289	262.264	262264
										100.5	0.000743616	0.00572584	252.261	252261
										101	0.000715253	0.00550744	242.639	242639
										101.5	0.000687972	0.00529738	233.384	233384
										102	0.000661732	0.00509533	224.483	224483
										102.5	0.000636492	0.00490099	215.92	215920
										103	0.000612215	0.00471405	207.685	207685
										103.5	0.000588864	0.00453425	199.763	199763
										104	0.000566404	0.00436131	192.144	192144
										104.5	0.0005448	0.00419496	184.815	184815
										105	0.000524021	0.00403496	177.766	177766
										105.5	0.000504033	0.00388106	170.986	170986
										106	0.000484809	0.00373303	164.464	164464
										106.5	0.000466317	0.00359064	158.191	158191
										107	0.000448531	0.00345369	152.158	152158
										107.5	0.000431423	0.00332196	146.354	146354
										108	0.000414968	0.00319525	140.772	140772
										108.5	0.000399141	0.00307338	135.402	135402
										109	0.000383917	0.00295616	130.238	130238
										109.5	0.000369273	0.0028434	125.271	125271
										110	0.000355189	0.00273495	120.492	120492
										110.5	0.000341641	0.00263064	115.897	115897
										111	0.00032861	0.0025303	111.476	111476
										111.5	0.000316077	0.00243379	107.224	107224
										112	0.000304021	0.00234096	103.135	103135
										112.5	0.000292425	0.00225167	99.2008	99200.8
										113	0.000281271	0.00216579	95.4171	95417.1
										113.5	0.000270543	0.00208318	91.7778	91777.8
										114	0.000260224	0.00200373	88.2772	88277.2
										114.5	0.000250299	0.0019273	84.9102	84910.2
										115	0.000240752	0.00185379	81.6715	81671.5
										115.5	0.000231569	0.00178308	78.5564	78556.4
										116	0.000222737	0.00171507	75.5602	75560.2
										116.5	0.000214241	0.00164966	72.6782	72678.2
										117	0.00020607	0.00158674	69.9061	69906.1
										117.5	0.00019821	0.00152622	67.2398	67239.8
										118	0.00019065	0.001468	64.6751	64675.1
										118.5	0.000183378	0.00141201	62.2083	62208.3
										119	0.000176384	0.00135815	59.8356	59835.6
										119.5	0.000169656	0.00130635	57.5533	57553.3
										120	0.000163185	0.00125653	55.3581	55358.1
